# Supplementary material for: Vinyl-Addition Homopolymeization of Norbornenes with Bromoalkyl Groups
Source: Polymers (Basel). 2023 Nov 17;15(22):4444. doi: 10.3390/polym15224444 (PMC10674773; doi:10.3390/polym15224444)
Supplement: Supplementary file 1 [file polymers-15-04444-s001.zip]

Archive with 1 entries (1 files):
- polymers-2703375-supplementary.pdf
